# Supplementary material for: Assessing serum anti-nuclear antibodies HEp-2 patterns in synucleinopathies
Source: Immun Ageing. 2024 Jul 18;21:49. doi: 10.1186/s12979-024-00453-0 (PMC11256463; doi:10.1186/s12979-024-00453-0)
Supplement: Supplementary file 1 — Supplementary Material 1 [file 12979_2024_453_MOESM1_ESM.xlsx]

## Sheet: ANA patterns
No.	Diagnosis	Alder ved prøvetagning	Sex	ANA HEp2 (pos/neg)	ANA HEp2 pattern
1	PD	70	Kvinde	Neg
2	PD	74	Kvinde	Neg
3	PD	72	Kvinde	Neg
4	PD	64	Kvinde	Neg
5	PD	72	Mand	Pos	Nuclear homogenous (AC-1)
6	PD	50	Mand	Neg
7	PD	70	Mand	Neg
8	PD	47	Kvinde	Neg
9	PD	74	Kvinde	Neg
10	PD	57	Mand	Neg
11	PD	63	Mand	Neg
12	PD	66	Kvinde	Neg
13	PD	65	Mand	Neg
14	PD	54	Kvinde	Pos	Nuclear homogenous (AC-1)
15	PD	63	Kvinde	Neg
16	PD	51	Kvinde	Neg
17	PD	76	Kvinde	Neg
18	PD	74	Kvinde	Neg
19	PD	61	Mand	Neg
20	PD	63	Mand	Neg
21	PD	78	Kvinde	Neg
22	PD	60	Kvinde	Pos	Cytoplasmatic reticular/mitochondria-like (AC-21)
23	PD	62	Mand	Neg
24	PD	76	Mand	Neg
25	PD	57	Mand	Neg
26	MSA	76	Kvinde	Neg
27	MSA	64	Mand	Neg
28	MSA	71	Kvinde	Neg
29	MSA	44	Kvinde	Neg
30	MSA	63	Mand	Neg
31	MSA	57	Mand	Neg
32	MSA	77	Kvinde	Neg
33	MSA	56	Mand	Neg
34	MSA	65	Mand	Neg
35	MSA	70	Kvinde	Pos	Nuclear homogenous (AC-1)
36	MSA	74	Kvinde	Neg
37	MSA	68	Kvinde	Pos	Nuclear large/coarse speckled (AC-5)
38	MSA	55	Kvinde	Neg
39	MSA	69	Kvinde	Neg
40	MSA	75	Kvinde	Neg
41	MSA	54	Mand	Neg
42	MSA	62	Kvinde	Neg
43	MSA	57	Mand	Neg
44	MSA	63	Mand	Neg
45	MSA	51	Kvinde	Neg
46	MSA	63	Kvinde	Neg
47	MSA	65	Kvinde	Neg
48	MSA	59	Mand	Neg
49	MSA	61	Mand	Neg
50	MSA	68	Mand	Neg
51	Control	80	Mand	Neg
52	Control	62	Mand	Pos	Nuclear large/coarse speckled (AC-5)
53	Control	70	Mand	Pos	Nuclear fine speckled (AC-4)
54	Control	48	Kvinde	Neg
55	Control	64	Kvinde	Neg
56	Control	60	Kvinde	Neg
57	Control	71	Kvinde	Pos	Nuclear dense fine speckled (AC-2)
58	Control	64	Kvinde	Neg
59	Control	62	Kvinde	Neg
60	Control	78	Mand	Neg
61	Control	68	Kvinde	Neg
62	Control	68	Kvinde	Neg
63	Control	81	Mand	Pos	Nuclear homogenous (AC-1)
64	Control	66	Kvinde	Neg
65	Control	77	Mand	Neg
66	Control	67	Mand	Pos	Nuclear fine speckled (AC-4)
67	Control	56	Kvinde	Neg
68	Control	57	Kvinde	Neg
69	Control	73	Kvinde	Neg
70	Control	71	Kvinde	Neg
71	Control	64	Kvinde	Pos	Nuclear homogenous (AC-1)
72	Control	68	Mand	Neg
73	Control	70	Mand	Neg
74	Control	66	Mand	Neg
75	Control	63	Mand	Neg
76	DLB	77	Kvinde	Pos	Nuclear dense fine speckled (AC-2)
77	DLB	77	Mand	Neg
78	DLB	74	Mand	Neg
79	DLB	73	Mand	Neg
80	DLB	80	Mand	Neg
81	DLB	87	Mand	Neg
82	DLB	76	Mand	Pos	Nuclear dense fine speckled (AC-2)
83	DLB	62	Mand	Neg
84	DLB	77	Mand	Neg
85	DLB	69	Mand	Neg
86	DLB	72	Mand	Neg
87	DLB	80	Mand	Neg
88	DLB	74	Mand	Neg
89	DLB	79	Mand	Neg
90	DLB	76	Mand	Neg
91	DLB	72	Mand	Neg
92	DLB	67	Mand	Pos	Cytoplasmatic reticular/mitochondria-like (AC-21)
